# Supplementary material for: Discovery of Highly Trimethoprim-Resistant DfrB Dihydrofolate Reductases in Diverse Environmental Settings Suggests an Evolutionary Advantage Unrelated to Antibiotic Resistance
Source: Antibiotics (Basel). 2022 Dec 7;11(12):1768. doi: 10.3390/antibiotics11121768 (PMC9774602; doi:10.3390/antibiotics11121768)
Supplement: Supplementary file 1 [file antibiotics-11-01768-s001.zip]

Archive with 1 entries (1 files):
- antibiotics-2082999-SI.pdf
